# Supplementary material for: Quantifying morphological variation in the Castilleja pilosa species complex (Orobanchaceae)
Source: PeerJ. 2019 Jun 20;7:e7090. doi: 10.7717/peerj.7090 (PMC6589334; doi:10.7717/peerj.7090)
Supplement: Supplemental Information 8 [file peerj-07-7090-s008.csv]

	Collector_Collection_number	Plant_height_cm	Number_racemes_per_stem	Length_of_raceme_mm	Leaf_length_mm	Leaf_width_mm	Bract_length_mm	Bract_width_mm	How_many_secondary_lobe_pairs	Point_of_lobe_attachment_mm	Calyx_length_mm	Tip_of_calex_to_sinus_1	Tip_of_calex_to_sinus_2	Total_length_mm	Teeth_to_bottom_length_mm	Sinus_to_bottom_length_mm	Tube_length_mm	Teeth_length_mm	Length_of_beak_mm	Lower_lip_length_mm	Beak_tube_ratio	Absolute_value_between_calyx_sinus1_sinus2	Decumbent	Length	Recurved_presence	Glandular_present	Leaf_lobing	Shape_of_segment	Lower_lip_pouchy_	Teeth_petaloid	Stigma_exerted	flower_stage	UniqueID	Taxon_ID_4	Latitude	Longitude
1	Atwood_20851_avg	9.5	1	55.69	17.57	2.64	15.275	3.96	1	7.105	16.08	6.025	6.345	17.46	15.12	13.125	9.29	1.215	4.335	4.615	4.036418015	0.32	yes	mix	0	1	1	linear	yes	yes	yes	anthesis	23	nana	39.55826	-116.361459
2	Bafus_222	25	2	147.34	28.68	2.14	16.97	3.72	2	9.06	12.35	5.74	5.38	18.41	16.4	13.57	9.21	1.64	4.84	5.55	3.803719008	0.36	no	long	0	0	1	lanceolate	yes	yes	yes	anthesis	96	pilosa	44.724404	-117.840999
3	Bradley_156	25.5	3	69.01	55.11	3.74	14.74	3.15	1	6.59	11.27	4.96	4.49	12.95	12.9	9.64	5.45	1.51	3.31	5.94	3.912386707	0.47	no	long	0	0	1	lanceolate	yes	yes	yes	anthesis	114	pilosa	44.170637	-118.700144
4	Brainerd_1402_avg	11.5	1	38.41	24.59	2.49	20.865	4.62	2	7.2	18.285	10.155	7.845	18.775	17.545	14.45	9.4	2.45	4.325	5.695	4.36049017	2.31	yes	mix	1	1	1	linear	yes	yes	yes	anthesis	68	pilosa	42.973617	-118.158967
5	Brunsfeld_1525_avg	21	1	60.59	25.31	3.09	23.395	5.525	4	10.145	13.105	4.26	3.97	22.53	20.05	17.425	12.245	1.44	5.105	6.365	4.429231185	1.01	no	mix	0	1	1	lanceolate_linear	yes	yes	yes	anthesis	36	longispica	44.562468	-114.850573
6	Brunsfeld_1626_avg	31	4	55.70666667	36.94	2.83	21.74666667	6.006666667	2	9.146666667	10.84666667	4.24	3.946666667	14.37666667	12.79	10.22666667	7.113333333	1.416666667	4.15	4.26	3.453653822	0.293333333	no	long	1	1	1	lanceolate	yes	yes	yes	anthesis	39	longispica	44.638249	-114.610082
7	Chisaki_895	17.5	5	48.95	37.44	1.78	22.26	4.31	1	12.03	16.09	9.59	6.97	18.55	18.1	14.39	8.51	2.03	4.16	7.56	4.459134615	2.62	no	mix	0	1	1	lanceolate	yes	yes	yes	anthesis	92	pilosa	39.662819	-120.411063
8	Cholewa_7244_avg	12.5	1	38.455	21.035	1.685	18.04	3.68	2	7.05	8.22	2.855	3.03	12.9	12.535	9.73	6.705	1.495	3.17	4.335	4.172566281	0.175	no	mix	0	1	1	deltoid_lanceolate	yes	yes	yes	anthesis	35	longispica	47.08291	-115.966847
9	Colwell_JM213B	12.5	1	43.16	28.74	1.81	17.24	3.55	2	8.89	16.06	8.02	6.38	18.28	16.41	13.76	8.43	1.61	4.52	6.37	4.044247788	1.64	no	mix	0	1	1	lanceolate	yes	yes	yes	anthesis	81	pilosa	42.4942	-119.7473
10	Cronquist_11001_avg	11	1	32.46	16.57	2.475	14.74	4.19	1	7.98	16.315	5.93	5.68	15.215	12.87	11.17	6.025	1.37	4.045	5.475	3.762448145	0.25	yes	short	0	1	1	lanceolate	yes	yes	yes	anthesis	150	nana	38.87834	-117.37347
11	Cronquist_1214_avg	26.5	1	93.55666667	42.53333333	1.446666667	17.30333333	4.693333333	2	7.483333333	14.43333333	7.54	7.746666667	18.06666667	16.29333333	13.52666667	9.42	1.806666667	4.54	5.066666667	4.020085624	1.046666667	no	short	1	1	1	lanceolate_linear	yes	yes	yes	anthesis	57	longispica	44.402091	-111.792505
12	Cronquist_1593_avg	30	5	120.22	30.725	2.145	16.55	3.88	2	7.4	12.11	4.75	5.48	17.245	15.45	13.21	7.81	2.215	4.035	5.425	4.277434227	0.73	no	short	0	0	1	lanceolate	yes	yes	yes	anthesis	52	longispica	44.402136	-111.893862
13	Cronquist_2556_avg	16	1	50.85	18.46	2.34	22.32	5.35	3	10.93	10.475	2.695	2.405	18.36	16.745	13.87	9.56	1.55	4.49	5.635	4.15644178	0.48	yes	short	1	0	1	deltoid_lanceolate	yes	yes	yes	anthesis	40	longispica	43.866995	-114.751467
14	Cronquist_7067	12.5	1	58.1	39.25	1.27	22.38	3.65	1	9.54	12.82	6.52	5.98	13.83	12.96	9.86	5.39	1.43	3.97	6.14	3.483627204	0.54	no	mix	1	0	1	lanceolate	yes	yes	yes	anthesis	125	pilosa	43.959874	-118.938616
15	Cronquist_7817_avg	27	3	118.63	53.325	2.585	18.69	3.905	2	7.895	12.36	6.29	4.865	15.51	14.55	10.86	6.78	1.93	4.65	5.84	3.335483871	1.425	no	long	1	0	1	lanceolate	yes	yes	yes	anthesis	120	pilosa	44.3798	-117.6981
16	Cronquist_8218_avg	17	3	40.61666667	46.10333333	2.88	26.45666667	4.41	2	13.02666667	19.22666667	8.966666667	7.416666667	19.13333333	18.26	14.63333333	9.353333333	2.35	4.5	6.556666667	4.255404675	1.55	no	long	0	0	1	lanceolate_linear	yes	yes	yes	anthesis	82	pilosa	42.438501	-121.10985
17	Davis_148_32_avg_avg	20.25	1	57.54666667	38.1525	1.655	21.32666667	4.659166667	3	8.253333333	13.58083333	6.539166667	6.235	17.5275	15.80916667	13.02083333	8.12	1.985	4.506666667	5.704166667	3.937516998	0.989166667	no	mix	1	1	1	lanceolate	yes	yes	yes	anthesis	51	longispica	44.078803	-111.496346
18	Davis_216_avg	17	2	36.93666667	41.47	2.23	21.81	5.013333333	3	7.51	13.42	6.29	6.11	15.45	13.105	10.725	6.555	1.695	4.725	4.855	3.266344119	0.41	no	short	1	0	1	lanceolate_linear	yes	yes	yes	anthesis	54	longispica	44.621132	-111.243147
19	Davis_556_avg	19	2	69.8	30.965	2.875	17.605	3.69	3	9.645	9.76	4.435	3.485	16.56	14.075	11.82	8.295	1.32	4.74	4.46	3.493851118	0.95	no	mix	0	1	1	lanceolate	yes	yes	yes	anthesis	56	longispica	43.82491	-114.096432
20	Denton_ ALD_01_avg	22	2	95.86	26.54	2.77	16.125	3.195	2	8.545	14.065	5.585	6.03	15.57	15.315	12.385	7.33	1.895	3.185	6.09	4.913727511	0.445	no	long	1	0	1	lanceolate	yes	yes	yes	anthesis	80	pilosa	42.4797	-119.6291
21	Denton_3886_avg	14	1	32.72666667	20.03333333	2.486666667	15.43	3.233333333	1	5.63	12.6	5.91	5.576666667	14.79666667	15.26333333	11.60333333	7.036666667	1.713333333	3.193333333	6.513333333	4.635083933	0.713333333	no	long	0	0	1	lanceolate_linear	yes	yes	yes	anthesis	94	pilosa	39.688241	-120.649019
22	Egger_1225_avg	18.83333333	1	55.69666667	31.875	2.108333333	17.05	4.385	3	8.33	8.465	5.74	2.835	14.315	12.2	10.225	6.5	1.86	4.09	3.84	3.501524709	2.905	no	long	0	0	1	deltoid_lanceolate	yes	yes	yes	anthesis	190	pilosa	45.1845	-117.1164
23	Egger_1232_avg_avg	16	2	53.10583333	36.425	3.065	18.95083333	5.0125	3	9.0525	9.8825	3.6625	3.4625	17.04666667	15.2175	12.8325	7.160833333	1.8825	4.4775	6.174166667	3.938468115	0.605	no	long	1	0	1	lanceolate	yes	yes	yes	anthesis	70	pilosa	45.258597	-117.17627
24	Egger_1495_avg	30	3	93.425	48.67	2.175	24.62	5.975	2	9.135	15.13	6.925	7.235	14.245	12.985	10.64	6.8	1.64	3.605	4.545	3.947476462	0.64	no	mix	0	1	1	linear	yes	yes	yes	fruiting	66	pilosa	44.31238	-118.716611
25	Egger_754_avg	30.5	3	132.055	40.97	2.565	12.555	3.705	2	5.71	9.8	5.325	4.33	12.4	11.44	8.73	5.24	1.675	3.67	4.525	3.382169019	0.995	no	mix	0	0	1	lanceolate	yes	yes	yes	anthesis	90	longispica	43.693363	-110.728604
26	Egger_755_avg	22	2	116.645	34.95	2.8	18.535	3.495	2	9.64	11.84	4.95	4.88	16.93	15.3	12.22	7.42	1.85	4.19	6.03	3.91646778	1.32	no	short	1	0	1	lanceolate	yes	yes	yes	anthesis	89	longispica	44.930027	-109.72614
27	Egger_959a_avg	21.5	5	133.14	39.285	2.51	24.51	2.725	1	10.27	16.03	7.635	8.155	19.545	19.23	16.055	9.605	1.715	3.49	7.91	5.600635593	0.84	no	long	1	0	1	lanceolate_linear	yes	yes	yes	anthesis	75	pilosa	44.676926	-117.87124
28	Egger_969a_avg	29	6	146.07	47.78	2.17	21.19	3.66	1	9.205	14.63	8.3	7.435	20	18.88	14.175	6.43	2.27	5.825	10.18	3.433958087	0.865	no	long	0	0	1	lanceolate	yes	yes	yes	anthesis	127	pilosa	44.699166	-118.101544
29	Egger_969b	33	2	180	31.12	1.95	24.23	3.94	1	11.56	17.17	8.39	7.37	23.01	21.5	17.42	11.31	2.15	5.59	8.04	4.11627907	1.02	no	long	1	0	1	linear	yes	yes	yes	anthesis	69	pilosa	44.699166	-118.101544
30	Egger_980d_avg	20	1	48.2	48.5	4.13	23.61	6.8	4	11.95	12.5	4.61	4.89	19.51	19.26	15.41	11.13	1.36	4.1	6.77	4.758536585	0.28	no	mix	0	1	1	lanceolate	yes	yes	yes	anthesis	64	longispica	43.782544	-114.484922
31	Egger_984a	28	1	74.81	51.98	3.61	28.23	6.57	3	12.23	14.56	7.34	5.03	18.54	18.22	14.09	8.38	2.3	4.45	7.54	4.166292135	2.31	no	mix	1	1	1	lanceolate	yes	yes	yes	anthesis	65	longispica	44.254663	-114.673863
32	Ertter_5728	20	1	92.87	41.07	4.74	17.05	4.64	2	7.89	13.73	6.89	6.19	15.76	14.63	11.34	6.8	1.93	4.42	5.9	3.56561086	0.7	no	long	0	0	1	lanceolate	yes	yes	yes	anthesis	84	pilosa	43.3455	-119.5668
33	Ertter_8808_avg	29	3	114.2	26.64	1.37	13.605	3.835	2	7.355	6.965	2.46	1.495	13.8	11.96	9.975	6.685	1.18	3.825	4.095	3.629723473	0.965	no	long	0	0	1	deltoid	yes	yes	yes	anthesis	38	longispica	44.8974	-116.0962
34	Ferris_11084	14.75	1	43.75	17.47	1.03	16.27	2.64	1	6.02	13.61	5.15	5.25	15.71	13.71	11.19	6.94	1.14	4.52	5.63	3.475663717	0.1	no	mix	1	1	0	lanceolate	yes	yes	yes	anthesis	183	nana	37.425594	-118.752799
35	Fox_689_avg	12	1	33.14	22.46666667	2.6	16.79	3.863333333	2	8.136666667	8.803333333	3.23	2.59	14.60666667	14.77333333	11.54666667	7.536666667	1.373333333	3.06	5.863333333	4.796198785	0.64	no	mix	1	1	1	deltoid	yes	yes	yes	anthesis	34	longispica	46.992255	-116.108595
36	Gentry_2138_avg_avg	14	1	38.10583333	17.975	3.378333333	14.36333333	4.203333333	2	5.669166667	14.20833333	8.126666667	6.798333333	14.2475	13.82666667	10.8625	6.66	1.708333333	3.385	5.458333333	4.296503674	1.328333333	no	mix	0	1	1	lanceolate_linear	yes	yes	yes	anthesis	24	nana	38.896474	-120.136851
37	Gilman_2015_036_avg	13	1	70.34666667	14.20666667	2.196666667	12.25333333	3.043333333	1	6.5	12.41	5.016666667	4.79	13.74333333	12.60666667	10.55333333	6.363333333	1.326666667	3.19	4.916666667	4.343975261	0.226666667	both	mix	0	1	1	lanceolate	yes	yes	yes	anthesis	3	nana	39.01257	-114.319
38	Gilman_2015_038_avg	9.833333333	1	29.66	20.04333333	2.863333333	15.54333333	4.876666667	1	7.143333333	15.90333333	6.563333333	6.406666667	18.56666667	16.59666667	14.4	8.973333333	1.873333333	4.166666667	5.75	4.624928449	0.176666667	both	mix	0	1	1	lanceolate	yes	yes	yes	anthesis	2	nana	39.00898	-114.32142
39	Gross_717_avg	22	2	117.67	26.885	1.84	20.995	4.62	3	11.695	14.26	7.215	6.425	19.115	18.83	15.025	10.015	1.83	4.09	6.985	4.686298315	0.79	no	mix	0	0	1	lanceolate	yes	yes	yes	anthesis	106	pilosa	41.688519	-118.877582
40	Halse_1831_avg	20.5	2	80.375	39.39	2.08	17.22666667	3.29	3	6.27	12.14666667	5.316666667	5.026666667	15.85666667	14.75333333	11.75666667	6.97	1.086666667	4.1	6.696666667	3.886768708	1.13	no	mix	0	1	1	lanceolate	yes	yes	yes	anthesis	119	pilosa	43.532117	-119.433468
41	Hitchcock_5613_avg	13.5	1	33.615	16.05	3.035	10.93	3.47	1	6.23	12.685	4.03	3.59	13.225	11.68	9.575	5.97	1.05	3.65	4.66	3.62968071	0.44	yes	mix	0	1	1	lanceolate	yes	yes	yes	anthesis	161	nana	38.820664	-117.251792
42	Hitchcock_s.n._avg	24.5	3	72.2	42.2	2.51	24.72	4.85	2	11.965	20.615	9.75	9.055	19.56	18.22	14.42	8.88	2.48	5.14	6.86	3.805447471	0.695	no	long	0	0	1	lanceolate	yes	yes	yes	fruiting	129	pilosa	43.543687	-119.551075
43	Holmgren_10760	14.5	1	22.69	20.48	2.19	13.99	3.13	1	6.66	15.55	7.12	6.29	14.09	12.59	10.84	8.57	1.86	3.25	2.16	4.335384615	0.83	no	mix	0	1	1	linear	yes	yes	yes	fruiting	159	nana	38.943519	-114.295626
44	Holmgren_1233_avg	27.5	2	109.2833333	34.32	2.045	19.92666667	3.09	2	6.236666667	13.16333333	7.226666667	6.176666667	16.28333333	15.56333333	12.42333333	8.366666667	2.14	3.86	5.056666667	4.211943355	1.05	no	mix	1	0	1	lanceolate	yes	yes	yes	anthesis	107	pilosa	41.651488	-118.677257
45	Holmgren_1447_avg	12	1	51.97	17.19	2.26	12.955	4.205	1	5.225	14.02	6.555	5.97	16.105	14.495	11.11	6.205	2.155	4.995	6.135	3.276228539	0.585	yes	mix	1	1	1	lanceolate	yes	yes	yes	anthesis	152	nana	38.78018	-116.89771
46	Holmgren_1569_avg	5.5	1	20.72333333	12.56666667	2.293333333	10.73	3.993333333	1	5.596666667	13.98333333	5.356666667	5.19	14.01	12.75	10.16666667	5.613333333	1.343333333	3.843333333	5.793333333	3.659934695	0.22	yes	mix	0	1	1	lanceolate	yes	yes	yes	anthesis	155	nana	38.9881	-114.3151
47	Holmgren_1652_avg	12.5	3	51.39	14.52	1.83	9.795	3.7	1	5.66	13.925	5.905	5.65	15.425	14.315	11.865	6.555	1.93	3.56	5.83	4.347776304	0.255	yes	mix	0	1	1	lanceolate	yes	yes	yes	anthesis	167	nana	38.91183	-114.309944
48	Holmgren_2220_avg	6.5	1	27.09333333	11.72	2.63	11.03	3.57	1	5.536666667	14.05	4.946666667	4.506666667	15.28333333	13.77666667	11.22666667	6.89	1.563333333	4.056666667	5.323333333	3.767676769	0.44	yes	mix	0	1	1	lanceolate	yes	yes	yes	anthesis	156	nana	38.887057	-114.300574
49	Holmgren_2235_avg	10.5	1	38.26666667	16.97666667	2.8	16.27666667	6.075	2	7.216666667	17.78666667	6.77	6.61	18.55	17.11333333	14.20333333	8.03	2.073333333	4.346666667	7.01	4.294522441	0.506666667	yes	mix	0	1	1	linear	yes	yes	yes	anthesis	154	nana	39.35013	-114.6038
50	Holmgren_2812_avg	10	1	31.7	12.845	2.01	9.54	3.655	1	5.11	13.23	5.57	5.005	13.475	13.025	9.93	5.675	1.48	3.545	5.87	3.812736248	0.565	yes	long	1	0	1	lanceolate	yes	yes	yes	anthesis	164	nana	38.98767	-114.31367
51	Holmgren_2847_avg	8	1	35.36	16.45	1.955	9.06	4.11	2	3.91	11.085	4.175	4.03	12.665	10.085	8.62	4.12	0.97	4.045	4.995	3.123569892	0.165	yes	mix	0	1	1	lanceolate	yes	yes	yes	anthesis	163	nana	41.021822	-115.08902
52	Holmgren_2879_avg	8.5	1	38.98666667	14.64333333	2.383333333	18.42666667	4.533333333	1	7.28	14.63333333	7.283333333	6.063333333	15.39666667	15.20666667	12.29	7.806666667	1.55	3.106666667	5.85	4.939839957	1.22	no	mix	1	0	1	lanceolate_linear	yes	yes	yes	anthesis	139	steenensis	42.6324	-118.5768
53	Holmgren_2913_avg	8.5	1	31.5	15.89	1.495	10.255	2.29	1	4.98	9.46	4.505	3.765	10.41	9.325	7.875	4.48	0.46	2.535	4.46	4.106983806	0.74	yes	long	0	0	1	lanceolate	yes	yes	yes	anthesis	160	nana	39.313734	-119.888309
54	Holmgren_2918	13	1	45.14	24.51	3.7	13.78	4.17	1	8.2	13.52	6.95	7	15.88	14.56	11.95	7.13	1.24	3.93	6.19	4.040712468	0.05	no	long	1	0	0	lanceolate	yes	yes	yes	anthesis	176	nana	38.544999	-119.812862
55	Holmgren_2924_avg	8.5	1	41.92666667	17.395	1.87	17.015	4.31	1	6.965	17.95333333	6.74	6.66	20.39666667	18.53666667	15.89	8.143333333	1.4	4.506666667	8.993333333	4.546206647	0.4	yes	mix	1	1	1	lanceolate	yes	yes	yes	anthesis	148	nana	37.91705	-119.20943
56	Holmgren_2926_avg	17.5	1	61.115	35.48	2.015	12.38	3.42	2	5.225	9.02	3.86	3.595	10.04	9.06	7.46	4.57	0.995	2.58	3.495	3.89715579	0.265	no	long	0	0	1	lanceolate	yes	yes	yes	immature	93	pilosa	37.841297	-118.859258
57	Holmgren_2936_avg	12	2	55.28	21.09	1.925	13.95	2.865	1	7.35	15.745	6.905	6.705	14.415	13.235	10.8	6.455	1.34	3.615	5.44	4.004100631	0.2	no	mix	0	1	0	lanceolate	yes	yes	yes	anthesis	185	nana	37.471739	-118.712628
58	Holmgren_3619_avg_avg	25.5	1	66.54	28.635	2.4575	20.73	4.7	2	10	16.23	7.35	7.83	20.005	17.89	14.995	10	1.855	5.01	6.035	4.002686927	0.71	no	mix	1	1	1	lanceolate	yes	yes	yes	anthesis	26	pilosa	41.109412	-121.164038
59	Holmgren_3625_avg	12	1	28.07	13.765	1.965	12.09	4.255	2	4.78	15.495	6.33	5.69	15.01	13.97	11.025	5.795	1.825	3.985	6.35	3.848831896	0.64	yes	long	0	1	1	lanceolate_linear	yes	yes	yes	anthesis	149	nana	39.82831	-113.91981
60	Holmgren_4119_avg	1.2	1	44.12	37.63	3.025	27.71	5.755	2	12.05	15.91	7.655	7.025	15.835	15.43	12.46	7.48	1.635	3.375	6.315	4.713750487	0.63	yes	mix	0	1	1	lanceolate	yes	yes	yes	anthesis	101	pilosa	41.510036	-119.070733
61	Holmgren_5347	19.5	1	83.11	32.66	1.51	22.57	5.23	3	7.31	14.96	7.09	6.27	15.81	13.58	11.64	7.82	1.87	4.17	3.89	3.791366906	0.82	no	mix	0	1	1	linear	yes	yes	yes	fruiting	61	longispica	44.40222	-111.89306
62	Holmgren_8861_avg	28	5	100.09	36.185	2.175	25.97666667	3.266666667	2	10.36666667	15.00333333	7.056666667	6.633333333	19.72	18.32	14.32	9.503333333	1.636666667	5.4	7.18	3.665532817	0.423333333	yes	long	1	0	1	lanceolate	yes	yes	yes	anthesis	123	pilosa	44.0328	-118.04
63	Holmgren_9484	28.5	1	136	27	2.89	20.01	4.93	2	7.83	15.74	9.07	7.77	20.62	20.02	15.64	9.63	2.69	4.98	7.7	4.140562249	1.3	no	long	0	0	1	lanceolate	yes	yes	yes	anthesis	104	pilosa	40.73795	-120.317349
64	Holmgren_9618	37.5	9	120.55	38.72	2.43	16.37	4.75	2	6.79	12.29	5.01	4.08	14.82	13.5	11.01	7.27	1.44	3.81	4.79	3.88976378	0.93	no	long	0	0	1	lanceolate	yes	yes	yes	fruiting	111	pilosa	43.547328	-119.51255
65	Ionta_00_14_avg	14	1	52.14333333	40.06666667	2.373333333	25.12333333	4.986666667	2	8.793333333	19.35333333	8.84	7.296666667	16.48	16.145	12.995	9.425	1.83	3.485	4.89	5.190903553	1.543333333	no	short	1	0	1	linear	yes	yes	yes	anthesis	30	pilosa	44.266667	-120.2
66	Jacobs_2015_072_avg	21	1	80.03333333	24.77	2.526666667	13.56333333	2.743333333	1	6.613333333	13.68666667	6.94	7.09	14.10333333	12.63666667	10.46666667	6.316666667	1.436666667	3.636666667	4.883333333	4.021243794	0.57	no	short	0	0	1	lanceolate_linear	yes	yes	yes	anthesis	11	pilosa	39.68792	-120.64284
67	Jacobs_2015_073_avg	14.83333333	1	37.48	17.15666667	1.933333333	10.68666667	2.62	1	5.19	11.23	5.526666667	5.896666667	12.06333333	11.13	8.73	4.84	1.173333333	3.333333333	5.116666667	3.645823778	0.37	no	short	0	0	1	lanceolate_linear	yes	yes	yes	anthesis	10	pilosa	39.65645	-120.64812
68	Jacobs_2015_075_avg	20.5	1	73.76	22.52	3.385	17.94	4.945	2	8.57	16.96	6.75	8.705	18.545	17.835	14.83	9.805	1.585	3.715	6.445	4.995264037	1.955	no	short	0	0	1	lanceolate_linear	yes	yes	yes	anthesis	7	pilosa	39.34468	-120.35135
69	Jacobs_2015_076_avg	17	1	79.66666667	21.89333333	2.623333333	16.31	4.2	2	7.56	14.4	7.673333333	7.673333333	15.87	15.56666667	12.63666667	10.48666667	1.58	3.233333333	3.5	5.010593455	0.66	no	mix	1	1	1	lanceolate	yes	yes	yes	anthesis	1	nana	38.852557	-120.113117
70	Jacobs_2015_084_avg	25	1	57.03	27.435	4.455	16.375	5.645	1	9.055	15.875	6.585	6.78	16.96	14.925	12.6	8.285	1.1	4.36	5.54	3.936699586	1.305	no	mix	0	1	1	lanceolate	yes	yes	yes	anthesis	9	pilosa	38.68021	-119.59237
71	Jacobs_2015_093_avg	9.583333333	1	40.27	19.07666667	1.866666667	14.46	4.333333333	1	6.383333333	15.57333333	6.663333333	6.516666667	15.18666667	14	11.63666667	7.71	1.586666667	3.55	4.703333333	4.317069425	0.333333333	both	mix	0	1	1	lanceolate_linear	yes	yes	yes	anthesis	4	nana	37.564337	-118.969637
72	Jacobs_2015_096_avg	8.5	1	39.965	14.87	2.74	18.4	3.645	1	9.9	15	7.39	6.985	15.205	14.535	12.09	7.835	1.31	3.115	5.39	4.868434375	0.405	both	mix	0	0	1	lanceolate	yes	yes	yes	anthesis	5	nana	37.551945	-118.961407
73	Jacobs_2015_102_avg	6.833333333	1	29.34666667	17.45	2.153333333	13.93666667	3.813333333	1	7.37	13.79666667	5.666666667	5.32	15.56666667	14.56	11.64333333	7.56	1.41	3.923333333	5.59	3.994567518	0.346666667	both	mix	0	0	1	lanceolate	yes	yes	yes	anthesis	6	nana	37.419073	-118.755334
74	Jacobs_2015_106_avg	10	1	37.30666667	23.93	2.223333333	17.92	4.036666667	1	7.83	15.65	7.16	6.66	18.34666667	17.70333333	14.25333333	9.293333333	1.906666667	4.093333333	6.503333333	4.49390451	1.293333333	both	mix	1	0	1	lanceolate_linear	yes	yes	yes	anthesis	8	steenensis	42.666218	-118.565355
75	Johnson_850289_avg	18	3	51.795	34.82	2.42	19.975	4.645	3	9.38	9.755	3.245	3.095	15.655	13.835	11.58	7.27	1.16	4.075	5.405	3.858290547	0.36	no	long	1	0	1	lanceolate	yes	yes	yes	anthesis	44	longispica	44.892117	-116.10818
76	Jones_295_avg	18	1	42	25.815	3.205	19.815	5.015	2	8.045	9.905	4.045	3.7	15.77	16.205	11.365	7.465	2.23	4.405	6.51	3.582166246	0.345	no	mix	0	1	1	lanceolate	yes	yes	yes	anthesis	63	longispica	46.5483	-114.9841
77	Kemper_143_avg	14	1	37.215	24.6	1.705	17.175	3.89	3	7.25	8.84	2.86	3.95	15.23	14.38	11.585	7.18	1.41	3.645	5.79	4.228411939	1.09	no	long	0	1	1	lanceolate	yes	yes	yes	anthesis	33	longispica	47.018594	-115.998474
78	Knoke_472_avg	18.5	3	54.51333333	39.305	2.455	16.11333333	3.9	2	8.136666667	12.35	5.71	5.13	13.08666667	12.24666667	9.646666667	5.616666667	1.79	3.44	4.84	3.81627902	0.58	no	long	0	0	1	lanceolate	yes	yes	yes	anthesis	99	pilosa	42.59365	-120.8771
79	Knoke_577_avg	32.5	2	90.41	48.45	1.96	18.425	5.1	2	9.515	13.11	6.93	6.09	14.165	13.25	10.495	5.795	1.64	3.67	5.815	3.870396036	0.84	no	long	0	0	1	lanceolate	yes	yes	yes	anthesis	97	pilosa	42.452567	-120.625933
80	Knoke_611	22	1	83.12	27.86	2.44	24.04	3.58	3	12.51	18.26	9.03	6.7	21.5	21.5	16.82	8.92	2.42	4.68	10.16	4.594017094	2.33	no	mix	0	1	1	lanceolate	yes	yes	yes	anthesis	116	pilosa	42.468317	-120.505333
81	Kruckeburg_4167_avg	31.5	4	139.585	43.98	3.31	21.125	5.76	2	8.94	10.53	3.545	3.295	17.855	16.355	14.15	9.055	1.14	3.705	6.16	4.838081841	0.82	no	long	0	0	1	lanceolate	yes	yes	yes	anthesis	62	longispica	44.411086	-115.372201
82	Maguire_21128_avg	9.5	1	32.115	15.28	2.56	11.4	3.325	2	4.465	13.995	6.08	5.69	15.985	14.925	11.95	6.275	1.685	4.035	6.965	3.956333194	0.47	yes	long	0	1	1	lanceolate	yes	yes	yes	anthesis	166	nana	39.004811	-114.3195
83	Maguire_25800_avg	8.5	1	24.2	14.095	2.715	12.24	3.235	1	5.35	14.135	5.515	5.605	14.625	11.675	10.09	5.375	1.295	4.535	5.005	3.228307303	0.52	no	mix	0	1	1	lanceolate	yes	yes	yes	anthesis	153	nana	38.77045	-116.93213
84	Maguire_26487	35	2	131.51	40.25	4.39	23.39	5.75	2	10.97	15.39	6.83	6.09	18.7	17.45	14.76	10.11	1.68	3.94	5.66	4.746192893	0.74	no	mix	1	0	1	lanceolate	yes	yes	yes	anthesis	113	pilosa	43.575814	-119.57339
85	Moseley_591_avg	13	1	38.72666667	24.18333333	3.906666667	18.65666667	5.666666667	3	8.976666667	9.46	3.29	3.553333333	15.61666667	16.01666667	12.34	8.596666667	2.003333333	3.276666667	5.416666667	4.787985299	0.443333333	no	long	0	1	1	lanceolate	yes	yes	yes	anthesis	32	longispica	46.949266	-115.282459
86	Olmstead_717_avg	16.5	1	67.33666667	37.69333333	2.61	25.44	4.846666667	1	11.08333333	21.86333333	10.73	9.673333333	20.13	19.85666667	14.61666667	9.606666667	2.866666667	5.513333333	7.383333333	3.659419329	1.13	no	short	1	0	1	lanceolate	yes	yes	yes	anthesis	95	pilosa	42.788085	-118.873845
87	Olmstead_752_avg	22	5	57.365	28.97	2.65	20.15333333	3.55	3	10.60666667	16.16666667	6.833333333	6.353333333	17.91333333	16.89666667	13.55666667	8.636666667	1.9	4.356666667	6.36	4.130524055	0.48	yes	mix	0	1	1	lanceolate	yes	yes	yes	anthesis	115	pilosa	42.4069	-119.7079
88	Olmstead_RGO96_54_avg	21	3	91.765	51.995	3.065	23.17	4.59	2	9.73	20.81	9.525	8.88	21.065	20.345	16.575	10.85	2.515	4.49	6.98	4.6913402	0.645	no	long	0	0	1	lanceolate	yes	yes	yes	anthesis	122	pilosa	42.5	-119.816667
89	Ownbey_3412_avg	23.5	4	49.58	30.925	2.165	13.315	3.43	1	5.105	11.25	6.115	5.08	15.05	13.59	10.56	6.47	2.145	4.49	4.975	3.354956167	1.035	no	short	1	0	1	lanceolate	yes	yes	yes	anthesis	88	longispica	44.91425	-109.64321
90	Packard_78_89_avg	31.5	3	123.0233333	56.25	4.05	29.05333333	4.796666667	2	11.75666667	20.02333333	10.01	8.71	23.48666667	22.33666667	17.41666667	10.78333333	2.243333333	6.07	9.31	3.867639603	1.3	no	long	0	0	1	lanceolate	yes	yes	yes	anthesis	124	pilosa	44.2934	-117.8399
91	Peck_18941	29	7	75.24	21.69	2.38	17.37	3.85	2	8.59	12.94	6.35	5.3	16.66	16.07	13.39	9.3	1.61	3.27	5.16	5.094801223	1.05	no	short	1	0	1	lanceolate	yes	yes	yes	anthesis	112	pilosa	43.545277	-118.997542
92	Peck_21406_avg_avg	22.25	2	103.875	45.205	4.35	21.91	4.54	2	9.71	20.21	9.46	8.22	19.52	17.48	14.79	9.41	1.39	4.73	6.68	4.126849894	1.24	no	short	1	0	1	lanceolate	yes	yes	yes	anthesis	31	pilosa	42.808191	-118.900715
93	Pennell_22950_avg	8.5	1	32.04	16.04	2.215	14.615	3.215	1	6.52	15.365	6.085	5.81	13.91	12.285	10.24	5.455	1.33	3.67	5.5	3.770055626	0.275	yes	mix	0	1	1	lanceolate_linear	yes	yes	yes	anthesis	158	nana	39.336482	-114.600028
94	Reveal_2428_avg	30	3	93.745	52.375	3.12	25.48333333	3.906666667	2	8.376666667	20.45333333	11.45333333	10.15666667	20.15333333	19.69	15.12333333	8.81	3.18	5.03	7.7	4.013561113	1.296666667	no	short	1	0	1	linear	yes	yes	yes	anthesis	140	steenensis	42.761243	-118.725451
95	Reveal_2450_avg	22.5	1	101.99	45.52333333	2.643333333	28.13666667	3.966666667	2	11.94333333	22.3	11.4	10.71333333	22.26	21.66	16.78	10.80333333	2.726666667	5.48	8.13	4.09549118	0.86	no	long	0	0	1	lanceolate	yes	yes	yes	anthesis	83	pilosa	42.1268	-120.5973
96	Rodman_681_avg	17.5	3	57.31	25.8	2	22.26	6.24	3	10.07	11.995	5.115	4.145	18.17	15.955	13.535	8.575	1.7	4.635	5.68	3.943067386	0.97	no	long	1	0	1	lanceolate	yes	yes	yes	fruiting	117	pilosa	45.26246	-117.17709
97	Rogers_1006_avg	23.5	1	93.23	53.91	2.43	27.96	3.926666667	2	14.87666667	22.15666667	10.00666667	8.27	24.53	23.60666667	19.20666667	13.72333333	2.16	5.323333333	7.723333333	4.616771979	1.736666667	no	long	0	0	1	lanceolate_linear	yes	yes	yes	anthesis	109	pilosa	41.845608	-119.555372
98	Tiehm_10589_avg	22	2	72.53333333	35.24333333	2.876666667	22.3575	4.82	4	8.3325	15.285	6.8475	6.7675	17.195	15.61	12.355	7.72	1.7775	4.84	6.1125	3.558276892	0.695	yes	mix	0	1	1	lanceolate	yes	yes	yes	anthesis	46	pilosa	40.95485	-119.56708
99	Tiehm_13189_avg	18.5	3	56.285	50.22	4.28	26.565	5.185	2	8.74	18.085	8.03	8.265	18.67	16.695	13.68	8.95	1.83	4.99	5.915	3.748428962	0.235	no	mix	0	1	1	lanceolate	yes	yes	yes	anthesis	27	pilosa	41.8071	-119.9558
100	Tiehm_13885_avg	11.5	1	35.345	35.77	1.95	32.07	5.75	2	11.775	19.33	9.85	8.265	19.38	19.275	15.265	9.78	2.405	4.115	7.09	4.826431141	1.585	no	mix	0	1	1	lanceolate_linear	yes	yes	yes	anthesis	103	pilosa	40.029279	-119.789141
101	Tiehm_8790_avg	14	2	90.39	38.345	3.485	17.855	4.03	3	7.555	13.905	6.05	5.605	15.07	14.585	11.485	7.27	1.875	3.585	5.44	4.204468665	0.445	both	short	0	0	1	lanceolate	yes	yes	yes	anthesis	29	pilosa	41.532305	-119.549094
102	Tiehm_9598_avg	15.33333333	2	84.96333333	41.51666667	3.736666667	22.7	4.96	3	8.793333333	13.64333333	6.603333333	6.63	15.84333333	15.26	11.83333333	6.613333333	2.046666667	4.01	6.6	3.948662163	0.966666667	no	mix	0	1	1	lanceolate	yes	yes	yes	anthesis	45	pilosa	41.52593	-119.30607
103	Train_4258	17	1	74.17	25.24	1.85	13.07	2.94	1	7.88	14.65	6.69	6.08	14.68	12.55	10.76	6.79	1.51	3.92	4.25	3.744897959	0.61	no	mix	0	1	1	lanceolate	yes	yes	yes	anthesis	188	nana	38.562339	-118.798346
104	Vollmer_229_avg	10.75	1	31.775	12.445	2.77	12.165	3.465	1	6.41	15.61	6.255	6.195	17.795	14.825	13.43	8.265	1.88	4.365	4.68	4.081832794	0.06	yes	short	1	0	1	linear	yes	yes	yes	anthesis	175	nana	37.633927	-118.255726
105	Whitehead_487_avg	17	2	64.275	26.69	3.09	15.925	3.715	2	7.31	11.065	5.26	4.115	14.585	12.585	10.8	6.605	1.085	3.785	4.895	3.865236925	1.145	no	short	1	0	1	lanceolate	yes	yes	yes	anthesis	50	longispica	44.52329	-111.287024
106	Wilson_s.n._avg	32	6	152.545	35.91	2.94	18.39	4.02	2	7.35	15.465	7.91	7.395	15.97	15.735	11.03	7.215	1.825	4.94	6.695	3.26829921	0.515	yes	mix	0	1	1	lanceolate	yes	yes	yes	anthesis	98	pilosa	44.133539	-120.69683
107	Wolf_5217_avg	26.5	7	58.62	23.54	2.035	13.28666667	3.126666667	1	6.21	13.65333333	6.953333333	5.453333333	15.10666667	13.27333333	10.29666667	5.863333333	1.153333333	4.81	6.256666667	3.143639148	1.5	no	short	0	1	1	lanceolate	yes	yes	yes	anthesis	110	pilosa	38.614361	-119.924651
108	Zika_11219_avg	16	1	57.885	42.615	1.975	28.89	5.72	2	11.585	23.675	10.805	8.65	22.67	22.92	18.235	10.575	2.475	4.435	9.87	5.123856209	2.155	no	short	1	0	1	linear	yes	yes	yes	anthesis	131	steenensis	42.7551	-118.7445
